# Supplementary material for: Sensitive Immunochromatographic Determination of Salmonella typhimurium in Food Products Using Au@Pt Nanozyme
Source: Nanomaterials (Basel). 2023 Dec 4;13(23):3074. doi: 10.3390/nano13233074 (PMC10708492; doi:10.3390/nano13233074)
Supplement: Supplementary file 1 [file nanomaterials-13-03074-s001.zip]

Archive with 1 entries (1 files):
- nanomaterials-2725326-supplementary.pdf
